# Supplementary material for: Overexpression of MdATG8i Enhances Drought Tolerance by Alleviating Oxidative Damage and Promoting Water Uptake in Transgenic Apple
Source: Int J Mol Sci. 2021 May 24;22(11):5517. doi: 10.3390/ijms22115517 (PMC8197189; doi:10.3390/ijms22115517)
Supplement: Supplementary file 1 [file ijms-22-05517-s001.zip]

Archive with 2 entries (2 files):
- Supplementary material.pdf
- Supplementary table.pdf
